# Supplementary material for: Imported Eosinophilia in Migrants from Endemic Areas in Spain
Source: Trop Med Infect Dis. 2026 Jan 11;11(1):20. doi: 10.3390/tropicalmed11010020 (PMC12846568; doi:10.3390/tropicalmed11010020)
Supplement: Supplementary file 1 [file tropicalmed-11-00020-s001.zip]

Archive with 1 entries (1 files):
- tropicalmed-3899127-supplementary.pdf
